# Supplementary material for: Contraction Band Necrosis with Dephosphorylated Connexin 43 in Rat Myocardium after Daily Cocaine Administration
Source: Int J Mol Sci. 2022 Oct 9;23(19):11978. doi: 10.3390/ijms231911978 (PMC9570416; doi:10.3390/ijms231911978)
Supplement: Supplementary file 1 [file ijms-23-11978-s001.zip]

Archive with 1 entries (1 files):
- ijms-1902224-supplementary.pdf
